# Supplementary material for: Trait Expression and Environmental Responses of Pea (Pisum sativum L.) Genetic Resources Targeting Cultivation in the Arctic
Source: Front Plant Sci. 2021 Jul 29;12:688067. doi: 10.3389/fpls.2021.688067 (PMC8358656; doi:10.3389/fpls.2021.688067)
Supplement: Supplementary file 1 [file Data_Sheet_1.xlsx]

## Sheet: Seed yield g per plant
Seed yield (gram per plant). Average of four blocks for each accession.
Accession no	Accession name	Improvement level (release year)	Seed type	Origin country	DK 2018	DK 2019	FIN 2018	FIN 2019	SE 2108
7128	Norrøna	Cultivar (1958)	Sugar pea	NO	16	18.3	1.5	9.4	5.5
10778	Aslaug	Cultivar (1989)	Sugar pea	NO	8.3	9.5	1.2		7.8
11149	Jærert	Landrace	Shelling pea /Field pea	NO	14.2	18.3	3.1	8.1	10.8
11750	Sockerärt från Arvidsjaur	Landrace	Sugar pea	SE	9.9	10.6	2.5	4.6	4
13469	Stäme	Landrace	Field pea	SE	12.1	18.1	1	8.4	6.4
13784	Marma	Cultivar (1958)	Field pea	SE	16.4	29.8	2.1	15.9	12.1
14642	Lit	Landrace	Field pea	SE	13	18.6	1.4	8	9.4
17650	Sunna	Cultivar (1995)	Field pea	FI	5.5	11.7	3.1	9.5	3.7
17832	Farmor	Landrace	Shelling pea	SE	7.8	17.5	1.4	6.9	9.9
17833	Ögonsockerärt från Boaryd	Landrace	Sugar pea	SE	17.6	13.6	3.8	12.4	14
17837	Svartbjörsbyn	Landrace	Sugar pea	SE	7.8	10.5	2.4	5.8	4
17839	Vallagården	Landrace	Shelling pea	SE	18	23.9	2	11.6	8
17842	Edsås	Landrace	Shelling pea	SE	6.5	10.4	1.4	9	3.8
17855	Tant Erika	Landrace	Sugar pea	SE	9.8	16.4	2	6.9	5
17859	Solleröärt	Landrace	Field pea	SE	16.3	20.8	2.4	13	9.2
17863	Saxbo	Landrace	Shelling pea	SE	15	26.1	2.2	11	4.3
17865	Enviken	Landrace	Shelling pea	SE	11.2	11.8	1	4.7	5.1
17866	Biskopen 2	Landrace	Sugar pea	SE	21.5	23.5	2	11	12.4
17869	Kärrboda	Landrace	Field pea	SE	8.5	10.7	1.6	8.3	5.9
17873	Puggor från Ballingslöv-Glimåkra	Landrace	Field pea	SE	17.9	29.3	2.7	12.1	11.9
17882	Gästrikland	Landrace	Field pea	SE	15	20.1	1.3	6.4	6.7
18057	Martha	Landrace	Shelling pea	SE	16.7	17.8	1.4	14.4	10
18059	Avestaärt	Landrace	Shelling pea	SE	17.9	25.1	2.1	8.9	6.8
18680	Sumo	Cultivar (1995)	Sugar pea	DK	10.1	14.6	1.5	9.2	5.3
20011	Hedenäset	Landrace	Sugar pea	SE	13.2	22.7	1.1	6	4.7
20012	Delikatess	Cultivar (1905)	Sugar pea	SE	14	17.7	0.9	11	10.5
20043	Lom	Landrace	Field pea	NO	2.5	9.6	1.8	6.7	2.4
20121	Marie	Landrace	Shelling pea	NO	16.9	21.9	1.6	6.8	12.3
20201	Grötom	Landrace	Shelling pea	SE	14.5	17.7	1.3	7.5	8.7
20205	Gaperhult	Landrace	Shelling pea	SE	10.6	17.1	1.4	7.7	7.8
21659	Ringeriksert	Landrace	Field pea	NO	12.2	15.4	1.3	8.9	10.8
21951	Signal	Cultivar (1995)	Sugar pea	DK	11.2	12.7	2.1	11.9	5.5
22830	Raber	Landrace	Field pea	SE	16.9	15.4	4.3	9.4	13.7
22832	Gendalens ärter	Landrace	Shelling pea	SE	15.6	19.3	1.5	9	9
23819	Tidlig lav	Cultivar	Sugar pea	NO	12.3	12	1	8	3.3
24333	Bjurholms blåärt	Landrace	Shelling pea	SE	14.8	12.5	2	7.9	7.6
24334	Bjurholms gråärt	Landrace	Field pea	SE	10.4	18.1	2.9	8.7	13.2
24335	Bjurholms småärt	Landrace	Field pea	SE	14.4	22.7	2.9	11.4	12.5
24765	Karls høje ært	Landrace	Shelling pea	DK	16.9	17.3	0.9	8.8	5
100930	Klosterärt	Cultivar (1945)	Field pea	SE	13.4	15.2	2.9	10.9	6
101109	Strål	Cultivar (1955)	Field pea	SE	14	19.1	2.2	13.8	8.3
102222	WBH2222	Landrace	Field pea	SE	13	12.7	4.4	13.3	14.2
103076	Jämtländsk gråärt	Landrace	Field pea	SE	11.6	12.4	1.9	8	8.2
103488	WBH3488	Landrace	Field pea	SE	18	27.7	2	8.9	9.1
103491	Hja 10953	Breeding material	Field pea	FI	5.3	8.7	1.3	11	4.7
103496	Hja 51229	Breeding material	Field pea	FI	12.4	8.9	1.1	7.7	3.8
103523	WBH3523	Landrace	Field pea	SE	21.8	26	4.5	16	10.1
103549	Elin	Landrace	Sugar pea	SE	14.1	20.5	2	9.6	7.5
103826	Simo	Cultivar (1973)	Field pea	SE	7.7	7.4	1.5	9.3	3.5
103853	Inkilän herne	Landrace	Field pea	FI	17.9	22.3	2.7	12.4	6.9
Reference	Ingrid	Cultivar (2010)	Field pea	SE		14.3		11.1
Reference	Karita	Cultivar (1995)	Field pea	SE		15.3		9.1

## Sheet: Protein %
Protein %. Average of four blocks for each accession.
Accession no	Accession name	Improvement level (release year)	Seed type	Origin country	DK 2018	DK 2019	FIN 2018	FIN 2019	SE 2108
7128	Norrøna	Cultivar (1958)	Sugar pea	NO	25.8	21.8	27.1	21.1	23.3
10778	Aslaug	Cultivar (1989)	Sugar pea	NO	28.7	30.1	33.1		28.1
11149	Jærert	Landrace	Shelling pea /Field pea	NO	27.3	23.4	29.4	22.3	26.0
11750	Sockerärt från Arvidsjaur	Landrace	Sugar pea	SE	22.6	18.0	23.7	17.7	21.9
13469	Stäme	Landrace	Field pea	SE	27.2	23.5	28.3	21.7	26.7
13784	Marma	Cultivar (1958)	Field pea	SE	26.3	23.7	29.9	21.1	24.6
14642	Lit	Landrace	Field pea	SE	27.8	25.3	29.5	22.6	26.3
17650	Sunna	Cultivar (1995)	Field pea	FI	24.6	19.2	23.3	18.9	23.0
17832	Farmor	Landrace	Shelling pea	SE	25.3	23.5	26.6	17.9	23.2
17833	Ögonsockerärt från Boaryd	Landrace	Sugar pea	SE	24.2	21.7	26.5	18.6	21.1
17837	Svartbjörsbyn	Landrace	Sugar pea	SE	22.8	19.2	24.2	19.7	23.5
17839	Vallagården	Landrace	Shelling pea	SE	24.9	22.0	30.9	24.6	22.6
17842	Edsås	Landrace	Shelling pea	SE	29.4	29.6	27.5	25.0	27.4
17855	Tant Erika	Landrace	Sugar pea	SE	23.0	20.1	23.1	16.8	23.8
17859	Solleröärt	Landrace	Field pea	SE	25.5	20.9	30.3	21.2	25.1
17863	Saxbo	Landrace	Shelling pea	SE	25.3	21.8	30.9	22.5	21.6
17865	Enviken	Landrace	Shelling pea	SE	28.6	28.8	28.9	22.3	28.4
17866	Biskopen 2	Landrace	Sugar pea	SE	24.1	18.8	30.0	17.0	22.6
17869	Kärrboda	Landrace	Field pea	SE	27.0	24.1	29.7	22.3	27.3
17873	Puggor från Ballingslöv-Glimåkra	Landrace	Field pea	SE	24.6	19.9	27.0	18.1	20.0
17882	Gästrikland	Landrace	Field pea	SE	27.2	24.6	30.2	22.4	28.8
18057	Martha	Landrace	Shelling pea	SE	27.9	24.9	29.1	22.3	27.1
18059	Avestaärt	Landrace	Shelling pea	SE	24.6	22.7	30.1	20.5	22.9
18680	Sumo	Cultivar (1995)	Sugar pea	DK	25.6	22.9	24.3	20.2	25.8
20011	Hedenäset	Landrace	Sugar pea	SE	22.2	18.4	22.8	17.8	22.8
20012	Delikatess	Cultivar (1905)	Sugar pea	SE	27.5	27.4	30.5	25.7	27.1
20043	Lom	Landrace	Field pea	NO	25.5	20.8	23.9	19.2	24.9
20121	Marie	Landrace	Shelling pea	NO	26.0	23.7	33.1	25.9	26.1
20201	Grötom	Landrace	Shelling pea	SE	25.0	20.9	31.4	17.7	22.8
20205	Gaperhult	Landrace	Shelling pea	SE	26.5	23.6	33.5	24.4	23.3
21659	Ringeriksert	Landrace	Field pea	NO	27.5	24.7	27.9	21.3	24.6
21951	Signal	Cultivar (1995)	Sugar pea	DK	25.4	21.9	24.3	19.7	25.7
22830	Raber	Landrace	Field pea	SE	27.3	24.1	27.7	19.3	21.8
22832	Gendalens ärter	Landrace	Shelling pea	SE	25.4	22.9	33.5	24.3	24.8
23819	Tidlig lav	Cultivar	Sugar pea	NO	24.8	22.4	26.7	17.5	25.8
24333	Bjurholms blåärt	Landrace	Shelling pea	SE	25.9	20.2	29.7	19.4	20.6
24334	Bjurholms gråärt	Landrace	Field pea	SE	29.1	26.8	31.4	22.8	26.7
24335	Bjurholms småärt	Landrace	Field pea	SE	27.2	23.9	29.8	21.9	25.2
24765	Karls høje ært	Landrace	Shelling pea	DK	27.8	27.1	34.4	25.1	28.4
100930	Klosterärt	Cultivar (1945)	Field pea	SE	26.2	22.6	30.2	20.3	25.8
101109	Strål	Cultivar (1955)	Field pea	SE	26.2	23.1	29.3	20.5	26.2
102222	WBH2222	Landrace	Field pea	SE	27.6	22.9	30.0	23.4	24.8
103076	Jämtländsk gråärt	Landrace	Field pea	SE	27.7	23.7	30.1	22.6	27.9
103488	WBH3488	Landrace	Field pea	SE	26.1	23.4	29.5	19.8	24.5
103491	Hja 10953	Breeding material	Field pea	FI	28.4	25.3		21.7	26.4
103496	Hja 51229	Breeding material	Field pea	FI	23.9	20.2	25.1	18.4	22.8
103523	WBH3523	Landrace	Field pea	SE	25.7	19.9	29.7	21.9	25.6
103549	Elin	Landrace	Sugar pea	SE	27.6	24.2	31.6	22.2	27.6
103826	Simo	Cultivar (1973)	Field pea	SE	27.3	25.0	27.3	22.4	26.1
103853	Inkilän herne	Landrace	Field pea	FI	24.4	18.9	25.7	16.0	21.5
Reference	Ingrid	Cultivar (2010)	Field pea	SE		20.9		18.5
Reference	Karita	Cultivar (1995)	Field pea	SE		21.5		16.4

## Sheet: Protein yield g per plant
Protein yield (gram per plant). Average of four blocks for each accession.
Accession no	Accession name	Improvement level (release year)	Seed type	Origin country	DK 2018	DK 2019	FIN 2018	FIN 2019	SE 2108
7128	Norrøna	Cultivar (1958)	Sugar pea	NO	4.1	4.0	0.4	2.0	1.3
10778	Aslaug	Cultivar (1989)	Sugar pea	NO	2.4	2.9	0.5		2.2
11149	Jærert	Landrace	Shelling pea /Field pea	NO	3.9	4.5	0.9	1.8	2.8
11750	Sockerärt från Arvidsjaur	Landrace	Sugar pea	SE	2.2	1.9	0.7	0.8	0.9
13469	Stäme	Landrace	Field pea	SE	3.3	4.3	0.3	1.9	1.7
13784	Marma	Cultivar (1958)	Field pea	SE	4.3	7.0	0.6	3.4	3.0
14642	Lit	Landrace	Field pea	SE	3.6	4.7	0.5	1.8	2.5
17650	Sunna	Cultivar (1995)	Field pea	FI	1.4	2.2	0.9	1.8	0.9
17832	Farmor	Landrace	Shelling pea	SE	2.0	4.1	0.4	1.2	2.3
17833	Ögonsockerärt från Boaryd	Landrace	Sugar pea	SE	4.2	2.9	1.0	2.3	3.0
17837	Svartbjörsbyn	Landrace	Sugar pea	SE	1.8	2.0	0.7	1.1	0.9
17839	Vallagården	Landrace	Shelling pea	SE	4.5	5.3	0.7	2.9	1.8
17842	Edsås	Landrace	Shelling pea	SE	1.9	3.1	0.6	2.3	1.0
17855	Tant Erika	Landrace	Sugar pea	SE	2.3	3.3	0.8	1.2	1.2
17859	Solleröärt	Landrace	Field pea	SE	4.2	4.4	0.9	2.8	2.3
17863	Saxbo	Landrace	Shelling pea	SE	3.8	5.7	0.7	2.5	0.9
17865	Enviken	Landrace	Shelling pea	SE	3.2	3.4	0.4	1.0	1.5
17866	Biskopen 2	Landrace	Sugar pea	SE	5.2	4.5	0.6	1.9	2.8
17869	Kärrboda	Landrace	Field pea	SE	2.3	2.6	0.6	1.9	1.6
17873	Puggor från Ballingslöv-Glimåkra	Landrace	Field pea	SE	4.4	5.8	1.0	2.2	2.4
17882	Gästrikland	Landrace	Field pea	SE	4.1	5.0	0.4	1.4	1.9
18057	Martha	Landrace	Shelling pea	SE	4.6	4.5	0.6	3.3	2.7
18059	Avestaärt	Landrace	Shelling pea	SE	4.4	5.8	0.6	1.8	1.5
18680	Sumo	Cultivar (1995)	Sugar pea	DK	2.6	3.4	0.4	1.9	1.4
20011	Hedenäset	Landrace	Sugar pea	SE	2.9	4.2	0.3	1.1	1.1
20012	Delikatess	Cultivar (1905)	Sugar pea	SE	3.8	4.8	0.8	2.9	2.9
20043	Lom	Landrace	Field pea	NO	0.7	2.0	0.8	1.5	0.6
20121	Marie	Landrace	Shelling pea	NO	4.4	5.2	0.5	1.7	3.2
20201	Grötom	Landrace	Shelling pea	SE	3.7	3.9	0.4	1.3	2.0
20205	Gaperhult	Landrace	Shelling pea	SE	2.8	4.1	0.6	1.9	1.8
21659	Ringeriksert	Landrace	Field pea	NO	3.4	3.8	0.4	1.9	2.7
21951	Signal	Cultivar (1995)	Sugar pea	DK	2.8	2.8	0.5	2.4	1.4
22830	Raber	Landrace	Field pea	SE	4.6	3.7	1.2	1.8	3.0
22832	Gendalens ärter	Landrace	Shelling pea	SE	3.9	4.4	0.8	2.2	2.3
23819	Tidlig lav	Cultivar	Sugar pea	NO	3.0	2.7	0.4	1.5	0.9
24333	Bjurholms blåärt	Landrace	Shelling pea	SE	3.8	2.7	0.6	1.6	1.6
24334	Bjurholms gråärt	Landrace	Field pea	SE	3.0	4.9	0.9	2.0	3.5
24335	Bjurholms småärt	Landrace	Field pea	SE	3.9	5.4	0.9	2.5	3.1
24765	Karls høje ært	Landrace	Shelling pea	DK	4.7	4.7	0.7	2.2	1.4
100930	Klosterärt	Cultivar (1945)	Field pea	SE	3.5	3.4	1.0	2.3	1.5
101109	Strål	Cultivar (1955)	Field pea	SE	3.7	4.4	0.7	2.9	2.2
102222	WBH2222	Landrace	Field pea	SE	3.6	2.9	1.3	3.1	3.5
103076	Jämtländsk gråärt	Landrace	Field pea	SE	3.2	3.0	0.6	1.9	2.3
103488	WBH3488	Landrace	Field pea	SE	4.7	6.5	0.6	1.8	2.2
103491	Hja 10953	Breeding material	Field pea	FI	1.5	2.2		2.4	1.2
103496	Hja 51229	Breeding material	Field pea	FI	3.0	1.8	0.3	1.5	0.9
103523	WBH3523	Landrace	Field pea	SE	5.6	5.5	1.3	3.4	2.6
103549	Elin	Landrace	Sugar pea	SE	3.9	5.0	0.6	2.2	2.1
103826	Simo	Cultivar (1973)	Field pea	SE	2.1	1.8	0.4	2.1	0.9
103853	Inkilän herne	Landrace	Field pea	FI	4.4	4.3	0.9	2.0	1.6
Reference	Ingrid	Cultivar (2010)	Field pea	SE		3.0		2.1
Reference	Karita	Cultivar (1995)	Field pea	SE		3.3		1.5

## Sheet: Stem height flowering cm
Stem height (cm) measured at full flowering. Average of five plants per block and four blocks for each accession.
Accession no	Accession name	Improvement level (release year)	Seed type	Origin country	DK 2018	FIN 2018	FIN 2019	SE 2108	SE 2019	NO 2018	NO 2019
7128	Norrøna	Cultivar (1958)	Sugar pea	NO	76.5	65	53.7	69.2	71.9	81.0	79.5
10778	Aslaug	Cultivar (1989)	Sugar pea	NO	56.8	52	65.6	66.2	73.6	61.9	61.8
11149	Jærert	Landrace	Shelling pea /Field pea	NO	66.6	67	65.1	60.8	73.5	81.0	67.5
11750	Sockerärt från Arvidsjaur	Landrace	Sugar pea	SE	76.8	46	38.7	56.1	54.7	54.2	63.8
13469	Stäme	Landrace	Field pea	SE	41.2	36	41.1	37.5	62.2	48.6	47.4
13784	Marma	Cultivar (1958)	Field pea	SE	79.6	74	87.2	73.6	88.7	85.4	64.0
14642	Lit	Landrace	Field pea	SE	69.5	69	67.6	63.9	67.6	60.5	71.0
17650	Sunna	Cultivar (1995)	Field pea	FI	38.3	33	27.9	32.3	28.9		41.4
17832	Farmor	Landrace	Shelling pea	SE	40.9	48	44.3	47.3	53.9	41.6	47.0
17833	Ögonsockerärt från Boaryd	Landrace	Sugar pea	SE	91.8	82	80.8	68.9	95.4	88.2	76.5
17837	Svartbjörsbyn	Landrace	Sugar pea	SE	69.5	53	41.4	57.9	47.3	48.2	55.0
17839	Vallagården	Landrace	Shelling pea	SE	93.6	77	86.2	77.2	101.5	82.8	73.1
17842	Edsås	Landrace	Shelling pea	SE	38.3	41	36.4	36.8	51.9	43.1	37.9
17855	Tant Erika	Landrace	Sugar pea	SE	71.0	51	49.4	55.4	56.5	61.4	76.3
17859	Solleröärt	Landrace	Field pea	SE	87.6	71	68.7	65.5	89.1	76.5	92.3
17863	Saxbo	Landrace	Shelling pea	SE	77.2	76	80.4	70.2	101.2	79.3	72.7
17865	Enviken	Landrace	Shelling pea	SE	87.0	65	52.9	62.1	66.0	61.6	70.3
17866	Biskopen 2	Landrace	Sugar pea	SE	111.2	87	106.8	92.4	119.7	112.1	99.1
17869	Kärrboda	Landrace	Field pea	SE	41.0	39	35.4	36.8	46.9	31.2	48.4
17873	Puggor från Ballingslöv-Glimåkra	Landrace	Field pea	SE	111.8	103	116.5	106.1	135.0	121.8	127.0
17882	Gästrikland	Landrace	Field pea	SE	104.6	82	103.5	96.2	118.4	106.3	109.3
18057	Martha	Landrace	Shelling pea	SE	76.2	88	87.2	76.1	88.2	88.9	83.3
18059	Avestaärt	Landrace	Shelling pea	SE	91.9	77	74.2	77	95.1	82.4	77.0
18680	Sumo	Cultivar (1995)	Sugar pea	DK	37.7	43	44.5	35.2	48.8	42.2	53.2
20011	Hedenäset	Landrace	Sugar pea	SE	72.2	53	45.3	55.6	67.1	49.2	76.4
20012	Delikatess	Cultivar (1905)	Sugar pea	SE	54.5	41	65.1	53.7	64.5	53.4	48.4
20043	Lom	Landrace	Field pea	NO	16.3	20	14.8	14.1	17.0	14.7	23.5
20121	Marie	Landrace	Shelling pea	NO	96.6	86	92.8	94.5	110.4	97.3	76.6
20201	Grötom	Landrace	Shelling pea	SE	92.2	74	81.2	78.4	122.0	97.2	81.3
20205	Gaperhult	Landrace	Shelling pea	SE	81.4	79	82.1	81.9	106.0	87.3	82.5
21659	Ringeriksert	Landrace	Field pea	NO	77.9	87	83.3	55.6	98.3	85.7	75.8
21951	Signal	Cultivar (1995)	Sugar pea	DK	36.2	44	36.2	30.5	45.2	39.0	47.8
22830	Raber	Landrace	Field pea	SE	99.4	85	113.5	101	129.3	118.7	104.0
22832	Gendalens ärter	Landrace	Shelling pea	SE	89.4	77	87.2	83.1	98.1	84.8	73.1
23819	Tidlig lav	Cultivar	Sugar pea	NO	42.8	37	35.6	34.7	43.6	39.7	34.5
24333	Bjurholms blåärt	Landrace	Shelling pea	SE	86.4	83	89.3	73.2	117.5	92.5	93.3
24334	Bjurholms gråärt	Landrace	Field pea	SE	71.2	82	91	59	86.9	99.7	69.8
24335	Bjurholms småärt	Landrace	Field pea	SE	74.8	68	71	61.9	81.6	69.3	76.2
24765	Karls høje ært	Landrace	Shelling pea	DK	86.4	67	77.5	67.2	84.9	72.9	70.5
100930	Klosterärt	Cultivar (1945)	Field pea	SE	56.6	69	71.6	55.5	53.7	62.4	46.5
101109	Strål	Cultivar (1955)	Field pea	SE	59.0	66	69.5	45.1	52.4	61.7	55.4
102222	WBH2222	Landrace	Field pea	SE	95.3	90	104	82.4	104.2	116.6	88.8
103076	Jämtländsk gråärt	Landrace	Field pea	SE	63.3	64	61.6	52.9	72.7	67.1	62.1
103488	WBH3488	Landrace	Field pea	SE	83.8	75	75	75.9	87.3	78.1	75.5
103491	Hja 10953	Breeding material	Field pea	FI	30.7	30	46.1	32.7	35.4	32.9	39.8
103496	Hja 51229	Breeding material	Field pea	FI	36.4	42	38.5	38.5	38.9	34.7	32.4
103523	WBH3523	Landrace	Field pea	SE	67.5	74	86.5	55.9	79.7	92.5	67.3
103549	Elin	Landrace	Sugar pea	SE	79.7	67	81.7	75.3	96.0	84.3	79.5
103826	Simo	Cultivar (1973)	Field pea	SE	43.8	48	48.2	32.8	40.0	49.1	44.0
103853	Inkilän herne	Landrace	Field pea	FI	83.0	73	89.6	70	96.8	80.7	79.9
Reference	Ingrid	Cultivar (2010)	Field pea	SE			69.9		76.6		81.3
Reference	Karita	Cultivar (1995)	Field pea	SE			55.3		62.6		67.0

## Sheet: Stem height harv cm
Stem height (cm) measured at harvest. Average of five plants per block and four blocks for each accession.
Accession no	Accession name	Improvement level (release year)	Seed type	Origin country	DK 2019	SE 2108	SE 2019
7128	Norrøna	Cultivar (1958)	Sugar pea	NO	151.5	95.7	125.3
10778	Aslaug	Cultivar (1989)	Sugar pea	NO	89	76	97.8
11149	Jærert	Landrace	Shelling pea /Field pea	NO	116.9	121.1	107.6
11750	Sockerärt från Arvidsjaur	Landrace	Sugar pea	SE	117.9	64.7	124.1
13469	Stäme	Landrace	Field pea	SE	72.9	40.7	92.2
13784	Marma	Cultivar (1958)	Field pea	SE	136.7	115.1	114.5
14642	Lit	Landrace	Field pea	SE	136.1	120.4	115.7
17650	Sunna	Cultivar (1995)	Field pea	FI	57.7	33.3	47.6
17832	Farmor	Landrace	Shelling pea	SE	74.3	59.3	81.4
17833	Ögonsockerärt från Boaryd	Landrace	Sugar pea	SE	142.7	112.2	139.4
17837	Svartbjörsbyn	Landrace	Sugar pea	SE	111.9	66.9	84.5
17839	Vallagården	Landrace	Shelling pea	SE	162.1	109.2	155.3
17842	Edsås	Landrace	Shelling pea	SE	61.9	44.7	81.7
17855	Tant Erika	Landrace	Sugar pea	SE	130.1	78.9	140.3
17859	Solleröärt	Landrace	Field pea	SE	152.3	102.8	159.7
17863	Saxbo	Landrace	Shelling pea	SE	159.9	95.1	147.6
17865	Enviken	Landrace	Shelling pea	SE	166.8	105.1	135.5
17866	Biskopen 2	Landrace	Sugar pea	SE	163.6	161.2	174.9
17869	Kärrboda	Landrace	Field pea	SE	67.8	56.8	82.9
17873	Puggor från Ballingslöv-Glimåkra	Landrace	Field pea	SE	181.6	142.4	172
17882	Gästrikland	Landrace	Field pea	SE	170.8	128.9	148.1
18057	Martha	Landrace	Shelling pea	SE	147.5	146.5	129.8
18059	Avestaärt	Landrace	Shelling pea	SE	165.3	107.2	154.1
18680	Sumo	Cultivar (1995)	Sugar pea	DK	67.3	42.2	68.7
20011	Hedenäset	Landrace	Sugar pea	SE	122.9	73.7	132.2
20012	Delikatess	Cultivar (1905)	Sugar pea	SE	93.1	82.4	84.1
20043	Lom	Landrace	Field pea	NO	11.9	12.9	30.8
20121	Marie	Landrace	Shelling pea	NO	165	127.9	165.1
20201	Grötom	Landrace	Shelling pea	SE	160.3	117.2	166.3
20205	Gaperhult	Landrace	Shelling pea	SE	155.9	106.7	159.5
21659	Ringeriksert	Landrace	Field pea	NO	143.8	128.7	131.2
21951	Signal	Cultivar (1995)	Sugar pea	DK	96.1	35.3	66.9
22830	Raber	Landrace	Field pea	SE	165.6	149.5	156.5
22832	Gendalens ärter	Landrace	Shelling pea	SE	155.5	113.6	141.6
23819	Tidlig lav	Cultivar	Sugar pea	NO	59.1	51.9	66.8
24333	Bjurholms blåärt	Landrace	Shelling pea	SE	154.5	104.8	133.2
24334	Bjurholms gråärt	Landrace	Field pea	SE	132.3	130.4	109.1
24335	Bjurholms småärt	Landrace	Field pea	SE	121.9	116.8	107.6
24765	Karls høje ært	Landrace	Shelling pea	DK	159.6	94.4	153.6
100930	Klosterärt	Cultivar (1945)	Field pea	SE	125.5	110.8	88
101109	Strål	Cultivar (1955)	Field pea	SE	131.1	109.6	84.4
102222	WBH2222	Landrace	Field pea	SE	145.6	132.3	138.4
103076	Jämtländsk gråärt	Landrace	Field pea	SE	109.4	132.9	117.1
103488	WBH3488	Landrace	Field pea	SE	124.6	108.4	134
103491	Hja 10953	Breeding material	Field pea	FI	55.8	44.7	50.8
103496	Hja 51229	Breeding material	Field pea	FI	52.5	43.2	51.2
103523	WBH3523	Landrace	Field pea	SE	117.5	138.8	105.6
103549	Elin	Landrace	Sugar pea	SE	122.1	95.6	108
103826	Simo	Cultivar (1973)	Field pea	SE	60.8	60	54.6
103853	Inkilän herne	Landrace	Field pea	FI	156	88.5	120.8
Reference	Ingrid	Cultivar (2010)	Field pea	SE	111		124
Reference	Karita	Cultivar (1995)	Field pea	SE	84.8		92.2

## Sheet: Leaf type
Leaf type for each accession; 1=leafless (afila), 2=normal type (leaflets and tendrils).
Accession no	Accession name	Improvement level (release year)	Seed type	Origin country	DK 2018
7128	Norrøna	Cultivar (1958)	Sugar pea	NO	2
10778	Aslaug	Cultivar (1989)	Sugar pea	NO	2
11149	Jærert	Landrace	Shelling pea /Field pea	NO	2
11750	Sockerärt från Arvidsjaur	Landrace	Sugar pea	SE	2
13469	Stäme	Landrace	Field pea	SE	2
13784	Marma	Cultivar (1958)	Field pea	SE	2
14642	Lit	Landrace	Field pea	SE	2
17650	Sunna	Cultivar (1995)	Field pea	FI	1
17832	Farmor	Landrace	Shelling pea	SE	2
17833	Ögonsockerärt från Boaryd	Landrace	Sugar pea	SE	2
17837	Svartbjörsbyn	Landrace	Sugar pea	SE	2
17839	Vallagården	Landrace	Shelling pea	SE	2
17842	Edsås	Landrace	Shelling pea	SE	2
17855	Tant Erika	Landrace	Sugar pea	SE	2
17859	Solleröärt	Landrace	Field pea	SE	2
17863	Saxbo	Landrace	Shelling pea	SE	2
17865	Enviken	Landrace	Shelling pea	SE	2
17866	Biskopen 2	Landrace	Sugar pea	SE	2
17869	Kärrboda	Landrace	Field pea	SE	2
17873	Puggor från Ballingslöv-Glimåkra	Landrace	Field pea	SE	2
17882	Gästrikland	Landrace	Field pea	SE	2
18057	Martha	Landrace	Shelling pea	SE	2
18059	Avestaärt	Landrace	Shelling pea	SE	2
18680	Sumo	Cultivar (1995)	Sugar pea	DK	1
20011	Hedenäset	Landrace	Sugar pea	SE	2
20012	Delikatess	Cultivar (1905)	Sugar pea	SE	2
20043	Lom	Landrace	Field pea	NO	2
20121	Marie	Landrace	Shelling pea	NO	2
20201	Grötom	Landrace	Shelling pea	SE	2
20205	Gaperhult	Landrace	Shelling pea	SE	2
21659	Ringeriksert	Landrace	Field pea	NO	2
21951	Signal	Cultivar (1995)	Sugar pea	DK	1
22830	Raber	Landrace	Field pea	SE	2
22832	Gendalens ärter	Landrace	Shelling pea	SE	2
23819	Tidlig lav	Cultivar	Sugar pea	NO	2
24333	Bjurholms blåärt	Landrace	Shelling pea	SE	2
24334	Bjurholms gråärt	Landrace	Field pea	SE	2
24335	Bjurholms småärt	Landrace	Field pea	SE	2
24765	Karls høje ært	Landrace	Shelling pea	DK	2
100930	Klosterärt	Cultivar (1945)	Field pea	SE	2
101109	Strål	Cultivar (1955)	Field pea	SE	2
102222	WBH2222	Landrace	Field pea	SE	2
103076	Jämtländsk gråärt	Landrace	Field pea	SE	2
103488	WBH3488	Landrace	Field pea	SE	2
103491	Hja 10953	Breeding material	Field pea	FI	2
103496	Hja 51229	Breeding material	Field pea	FI	2
103523	WBH3523	Landrace	Field pea	SE	2
103549	Elin	Landrace	Sugar pea	SE	2
103826	Simo	Cultivar (1973)	Field pea	SE	2
103853	Inkilän herne	Landrace	Field pea	FI	2
Reference	Ingrid	Cultivar (2010)	Field pea	SE	1
Reference	Karita	Cultivar (1995)	Field pea	SE	1

## Sheet: Flower color
Flower color (1=white (banner and keel), 2=pink (banner and keel), 3=two coloured (pink banner with darker purple keel) or 4=two coloured (light pink banner and pink keel)) for each accession.
Accession no	Accession name	Improvement level (release year)	Seed type	Origin country	Color	Variation
7128	Norrøna	Cultivar (1958)	Sugar pea	NO	1
10778	Aslaug	Cultivar (1989)	Sugar pea	NO	1
11149	Jærert	Landrace	Shelling pea /Field pea	NO	1
11750	Sockerärt från Arvidsjaur	Landrace	Sugar pea	SE	1
13469	Stäme	Landrace	Field pea	SE	3	x
13784	Marma	Cultivar (1958)	Field pea	SE	3
14642	Lit	Landrace	Field pea	SE	3	x
17650	Sunna	Cultivar (1995)	Field pea	FI	1
17832	Farmor	Landrace	Shelling pea	SE	1
17833	Ögonsockerärt från Boaryd	Landrace	Sugar pea	SE	1
17837	Svartbjörsbyn	Landrace	Sugar pea	SE	1
17839	Vallagården	Landrace	Shelling pea	SE	1
17842	Edsås	Landrace	Shelling pea	SE	1
17855	Tant Erika	Landrace	Sugar pea	SE	1
17859	Solleröärt	Landrace	Field pea	SE	3
17863	Saxbo	Landrace	Shelling pea	SE	1
17865	Enviken	Landrace	Shelling pea	SE	1
17866	Biskopen 2	Landrace	Sugar pea	SE	3	x
17869	Kärrboda	Landrace	Field pea	SE	4	x
17873	Puggor från Ballingslöv-Glimåkra	Landrace	Field pea	SE	3	x
17882	Gästrikland	Landrace	Field pea	SE	3
18057	Martha	Landrace	Shelling pea	SE	1
18059	Avestaärt	Landrace	Shelling pea	SE	1
18680	Sumo	Cultivar (1995)	Sugar pea	DK	1
20011	Hedenäset	Landrace	Sugar pea	SE	1
20012	Delikatess	Cultivar (1905)	Sugar pea	SE	1
20043	Lom	Landrace	Field pea	NO	1
20121	Marie	Landrace	Shelling pea	NO	1
20201	Grötom	Landrace	Shelling pea	SE	3	x
20205	Gaperhult	Landrace	Shelling pea	SE	1
21659	Ringeriksert	Landrace	Field pea	NO	1	x
21951	Signal	Cultivar (1995)	Sugar pea	DK	1
22830	Raber	Landrace	Field pea	SE	3	x
22832	Gendalens ärter	Landrace	Shelling pea	SE	1
23819	Tidlig lav	Cultivar	Sugar pea	NO	1
24333	Bjurholms blåärt	Landrace	Shelling pea	SE	3	x
24334	Bjurholms gråärt	Landrace	Field pea	SE	3	x
24335	Bjurholms småärt	Landrace	Field pea	SE	1
24765	Karls høje ært	Landrace	Shelling pea	DK	1
100930	Klosterärt	Cultivar (1945)	Field pea	SE	1
101109	Strål	Cultivar (1955)	Field pea	SE	1
102222	WBH2222	Landrace	Field pea	SE	3	x
103076	Jämtländsk gråärt	Landrace	Field pea	SE	3	x
103488	WBH3488	Landrace	Field pea	SE	3	x
103491	Hja 10953	Breeding material	Field pea	FI	1
103496	Hja 51229	Breeding material	Field pea	FI	1
103523	WBH3523	Landrace	Field pea	SE	3	x
103549	Elin	Landrace	Sugar pea	SE	3	x
103826	Simo	Cultivar (1973)	Field pea	SE	1
103853	Inkilän herne	Landrace	Field pea	FI	3
Reference	Ingrid	Cultivar (2010)	Field pea	SE
Reference	Karita	Cultivar (1995)	Field pea	SE

## Sheet:  Flowering time start
Start of flowering (10% of the plants have flowers). Average of four blocks for each accession.
					Days									Daydegrees. Base temperature 5°C
Accession no	Accession name	Improvement level (release year)	Seed type	Origin country	DK 2018	DK 2019	FIN 2018	FIN 2019	SE 2108	SE 2019	NO 2018	NO 2019		DK 2018	DK 2019	FIN 2018	FIN 2019	SE 2108	SE 2019	NO 2018	NO 2019
7128	Norrøna	Cultivar (1958)	Sugar pea	NO	39	48.5	45.5	38.5	43	48	60.5	59.5		469.6	414.4	473	408.2	424.9	475.5	463.1	366.2
10778	Aslaug	Cultivar (1989)	Sugar pea	NO	53.8	59.3	55.5	57.3	51.5	61	63	73.5		640.8	552.5	630.7	580.2	557.3	604.4	477	461.6
11149	Jærert	Landrace	Shelling pea / Field pea	NO	49.3	54	49.8	50.8	48	57	61	65		586.6	478.7	529.8	514.3	497.7	565.7	466.5	401.4
11750	Sockerärt från Arvidsjaur	Landrace	Sugar pea	SE	33	45	40.3	36	42	44.8	49.8	58.3		391.2	366.6	410.3	383	411	444	376.5	359.4
13469	Stäme	Landrace	Field pea	SE	42.3	49.3	51.5	40.3	45.3	50	55	61.8		506.2	424.5	563.1	428.4	458.3	493.1	424.3	382.1
13784	Marma	Cultivar (1958)	Field pea	SE	47	54	52.8	49.8	46.5	57.5	58.3	65		560.5	478.7	581.6	505.2	476.1	570.1	447.4	402
14642	Lit	Landrace	Field pea	SE	43	50	48.8	49	46.3	50	57.5	59.5		514.6	432.5	517.3	499	472.8	494.4	442.3	366.2
17650	Sunna	Cultivar (1995)	Field pea	FI	40.8	45.8	41	38.8	45.3	38.5		57		489.6	376.2	416.7	410.9	458.3	508.3		352.5
17832	Farmor	Landrace	Shelling pea	SE	46	51	45	38.3	42.5	50.8	49.8	58.3		549.6	443.9	469.3	404.8	418.2	501.7	376.5	359.4
17833	Ögonsockerärt från Boaryd	Landrace	Sugar pea	SE	51.5	56	52	53.3	50	58	63.3	73.3		609.9	506.2	568.4	538	529.8	576.7	481.8	457.9
17837	Svartbjörsbyn	Landrace	Sugar pea	SE	33	45	38.5	34.8	41.5	43.5	50.8	57		391.2	366.6	394.3	371.1	404.9	433.4	383.3	352.5
17839	Vallagården	Landrace	Shelling pea	SE	43	54	55.3	45.3	49.5	54.8	58.3	72		515.3	478.7	624.8	467.2	521.5	542	449	450.9
17842	Edsås	Landrace	Shelling pea	SE	42.3	49.5	44	38	43	46	54.3	64.5		503.9	425.3	452.3	404.2	424.9	457.9	414.8	399.1
17855	Tant Erika	Landrace	Sugar pea	SE	32	45.3	38.5	33.5	37	40	48.5	57		379	369.8	395.1	359.5	349.8	407.3	356.1	352.5
17859	Solleröärt	Landrace	Field pea	SE	39	50.5	45.8	39.3	44.8	48.8	52.5	61.3		469.6	438.7	475.7	417.4	451.1	480.3	405.2	376.5
17863	Saxbo	Landrace	Shelling pea	SE	44.8	54	52.8	45	51	52.8	58.3	69.5		535.4	478.7	582.9	465.7	548	521.6	447.8	433.8
17865	Enviken	Landrace	Shelling pea	SE	34	46	44.5	37.8	42	46.5	48.8	57		403.5	379.5	459.5	400.1	411.5	459.1	360.3	352.5
17866	Biskopen 2	Landrace	Sugar pea	SE	46	55.5	52.5	49.3	48.5	56.5	63	71.5		549.6	499.3	577	500.4	505.4	560.9	479.9	445.3
17869	Kärrboda	Landrace	Field pea	SE	39.3	46	43	36	41.8	44	47.3	55.8		467.4	379.5	439.1	383.1	407.4	436.3	336.3	344.6
17873	Puggor från Ballingslöv-Glimåkra	Landrace	Field pea	SE	52.3	56.5	54	52.8	51.8	59	67	70.8		618.3	513	605.5	533.3	561.6	585	506.2	442.9
17882	Gästrikland	Landrace	Field pea	SE	46	55	55.8	53.5	52	60.3	65.8	76		549.6	492.5	634.3	540.4	566.5	597.8	497.3	479.2
18057	Martha	Landrace	Shelling pea	SE	45.8	54	50.8	49.8	49.3	55.8	62.5	73.8		546.2	478.7	546.5	504.8	526.7	551.8	475.5	458.7
18059	Avestaärt	Landrace	Shelling pea	SE	41.8	54	50	43	48.3	55	60.3	73.5		501.1	478.7	535.8	450.8	501.8	544.7	461.5	459.8
18680	Sumo	Cultivar (1995)	Sugar pea	DK	44.8	54.5	50.3	48.5	48.3	55.3	57.7	63.5		535.4	485.6	539.2	494	502.1	547	444	391
20011	Hedenäset	Landrace	Sugar pea	SE	34.3	45.3	40	34.5	42.5	40.3	50.5	57		407.7	369.8	412.6	368.9	418.2	409.4	379.8	352.5
20012	Delikatess	Cultivar (1905)	Sugar pea	SE	50.3	56	56.5	51.8	48.3	58.7	66.5	68.5		597.5	506.2	645.9	523.8	501.7	581.8	502.3	426.2
20043	Lom	Landrace	Field pea	NO	39.5	48.3	41.3	34.3	42.5	40.3	50.5	57		473.1	409.5	426.6	366.5	419.3	409.4	384.5	352.5
20121	Marie	Landrace	Shelling pea	NO	47	54.5	55.3	50.5	48.5	55	63.8	75.5		560.5	485.6	624.9	511.9	505.7	543.9	484.1	471.1
20201	Grötom	Landrace	Shelling pea	SE	44.8	54	54.5	49.5	49.5	56.5	63.8	70.3		535.4	478.7	613.3	502.5	521.5	559.8	495.4	438.7
20205	Gaperhult	Landrace	Shelling pea	SE	46	54	54	49.3	49.5	56.8	63.5	76.3		549.6	478.7	602.9	500.6	521.5	562.4	482.5	479.2
21659	Ringeriksert	Landrace	Field pea	NO	54.5	56.3	51.3	52.5	50.8	55.5	64	68.5		649.2	509.6	555.1	530.9	543.1	549.7	489	426.2
21951	Signal	Cultivar (1995)	Sugar pea	DK	49.3	53.3	48	42.8	47	52.8	57.3	66		584.8	469.6	505.2	448.8	482.8	521.7	436.3	409.1
22830	Raber	Landrace	Field pea	SE	58.8	61	56.3	57.8	52.8	63	74.3	74.8		705.7	572.1	640.6	586.7	580.3	623.7	547.5	470.7
22832	Gendalens ärter	Landrace	Shelling pea	SE	47.8	54.5	54	49.3	47.5	55.8	68.3	71.5		568.9	485.6	602.9	500.4	490.4	552.8	512.4	447.7
23819	Tidlig lav	Cultivar	Sugar pea	NO	40.8	49.3	46	40	43.8	50.5	52.3	63		489.6	424.5	479.8	425.3	436	498.3	401.9	389
24333	Bjurholms blåärt	Landrace	Shelling pea	SE	43.5	54	51	48.8	47	56.8	63.3	69.5		521.1	478.7	550.8	495.7	482.8	562.9	480.5	433.8
24334	Bjurholms gråärt	Landrace	Field pea	SE	58.3	60.3	53.8	56	49	60.3	68.5	75		698.8	565.7	600.7	565.7	514.6	596.2	516.3	471.7
24335	Bjurholms småärt	Landrace	Field pea	SE	48.8	54.5	51.3	51.8	47	55	63	68.3		579.8	485.6	555.1	523.8	482.8	545.2	479.9	426
24765	Karls høje ært	Landrace	Shelling pea	DK	39.5	52.5	54.3	45.8	45.3	55.3	62.5	68.8		475.3	460.6	609.8	470.6	462.2	549.1	475.7	429
100930	Klosterärt	Cultivar (1945)	Field pea	SE	51	54	49.5	46.8	47	57.5	61.5	65.5		605.9	478.7	526.9	479	482.8	570.6	466.9	405.5
101109	Strål	Cultivar (1955)	Field pea	SE	51.8	54	50.5	48.3	47.3	53.3	59.8	65		614.3	478.7	544.9	491.9	486.4	527	486	402
102222	WBH2222	Landrace	Field pea	SE	53.3	59	55.5	54	51.5	62.5	67.3	71.5		633.9	549	632.8	546.9	557.3	618.4	507.3	447.7
103076	Jämtländsk gråärt	Landrace	Field pea	SE	42.5	49.8	46.8	48	44.5	52.3	55.3	62.3		508.9	430.1	488.9	489.1	447.2	516.7	424.8	384.1
103488	WBH3488	Landrace	Field pea	SE	41.3	54	49.3	47	47	53.8	58.5	64.3		495.3	478.7	523.2	481.4	484.5	532.5	449.7	396.3
103491	Hja 10953	Breeding material	Field pea	FI	49.8	54	54.3	45.8	47	57	60.5	66.5		590.6	478.7	607.8	471.6	482.8	564.1	465.2	413.1
103496	Hja 51229	Breeding material	Field pea	FI	45.8	54	48.5	49.8	46	55	60.3	65.8		546.2	478.7	512.1	505.4	469.5	543.9	462.7	406.9
103523	WBH3523	Landrace	Field pea	SE	47.8	55	50.3	51.3	47.8	57	61.3	67.3		568.9	492.5	537.9	519	494.1	565.5	467.8	417.9
103549	Elin	Landrace	Sugar pea	SE	48.3	56.3	54.8	54.5	52.3	62	68.3	74.8		575.8	509.6	619.1	549.8	571.2	615.3	513.5	467.9
103826	Simo	Cultivar (1973)	Field pea	SE	48.8	55.5	50.8	53.3	47.5	56.5	63.3	69		579.8	499.3	548.7	538	490.4	560.5	480.5	430.4
103853	Inkilän herne	Landrace	Field pea	FI	41.3	53	49.3	47.3	46.5	39.8	60	73.3		495.3	467.3	522.6	483.1	476.1	395.4	459.5	458.5
Reference	Ingrid	Cultivar (2010)	Field pea	SE		54		49.3		51.8		63.5			478.7		500.9		511.6		390.3
Reference	Karita	Cultivar (1995)	Field pea	SE		50		44.8		53.8		62.8			432.9		464.3		532.1		387.6

## Sheet: Flowering time full
Full flowering (90% of the plants have flowers). Average of four blocks for each accession.
					Days									Daydegrees. Base temperature 5°C
Accession no	Accession name	Improvement level (release year)	Seed type	Origin country	DK 2018	DK 2019	FIN 2018	FIN 2019	SE 2108	SE 2019	NO 2018	NO 2019		DK 2018	DK 2019	FIN 2018	FIN 2019	SE 2108	SE 2019	NO 2018	NO 2019
7128	Norrøna	Cultivar (1958)	Sugar pea	NO	50	55.5	51	45	46.8	55	75.8	64.3		593.1	499.3	551.7	465.4	479.5	543.9	558.2	395.8
10778	Aslaug	Cultivar (1989)	Sugar pea	NO	61.8	63.8	57.8	63.3	54.5	69	77.3	80.3		746.6	596.7	667.4	665.1	611.6	686.9	569.8	506.4
11149	Jærert	Landrace	Shelling pea / Field pea	NO	57	59	52.8	55.8	50.8	63.3	66.3	77.5		681.6	549	581.9	563	543.1	626.1	501.4	516.9
11750	Sockerärt från Arvidsjaur	Landrace	Sugar pea	SE	43.5	54	44.8	40.3	43.8	39.8	57	65.5		521.1	478.7	463.5	427.6	436	524.3	438	404.9
13469	Stäme	Landrace	Field pea	SE	51.5	56	56.5	46	47.8	55	59	73.5		609.9	506.2	648	473.2	494.5	543.9	453.8	459.9
13784	Marma	Cultivar (1958)	Field pea	SE	55.3	60.8	55.8	57.3	48.5	68.3	63.5	72		657.6	569.8	634.3	582.7	506.2	679.2	483.5	451.9
14642	Lit	Landrace	Field pea	SE	53.3	56	52.3	59	48.3	59.5	62.8	66.3		633.9	506.2	573.8	605.5	503.7	589.6	478.1	410.3
17650	Sunna	Cultivar (1995)	Field pea	FI	50	54	45.3	42.5	46.8	40.5		62.7		593.1	478.7	469.1	447.2	479.5	534.4		384.5
17832	Farmor	Landrace	Shelling pea	SE	53	57.3	50.8	51.3	48.3	58.5	63.3	67.8		626.7	523.9	548.2	519.3	503.7	579.9	481.2	421.4
17833	Ögonsockerärt från Boaryd	Landrace	Sugar pea	SE	58.3	62	55.8	57.5	52.3	62.8	71.8	72.5		698.8	580.7	634.9	583.7	570.7	621.3	535.3	453.9
17837	Svartbjörsbyn	Landrace	Sugar pea	SE	43.5	54	42	38.8	43.8	52.8	55.8	67		521.1	478.7	431.1	410.1	436	521.4	427.1	415.9
17839	Vallagården	Landrace	Shelling pea	SE	51.5	60.8	58	54.8	52	60	65	79		609.9	569.8	672.6	552.2	566.2	594.9	492.1	497.4
17842	Edsås	Landrace	Shelling pea	SE	51.3	55.5	49.5	42.3	46	53.5	63.5	70		612.2	499.3	532	445.6	469.5	529.2	481.5	435
17855	Tant Erika	Landrace	Sugar pea	SE	41	54	41.3	35.8	40.5	44.3	52.5	64		492.5	478.7	423.4	380.6	391.2	440.4	400.1	394.4
17859	Solleröärt	Landrace	Field pea	SE	50	57	50.5	47.3	46.8	55	59	72.8		593.1	520.5	542.2	484.4	479.5	543.9	453.8	454.4
17863	Saxbo	Landrace	Shelling pea	SE	50.8	61	57	52	53.3	60.8	64.5	79.8		601.5	572.1	654.4	526.2	589.1	601	489.2	501.9
17865	Enviken	Landrace	Shelling pea	SE	46	54	50.5	41.3	44.8	54.3	52.8	68.8		549.6	478.7	543	435	450.5	536.8	405.1	425.9
17866	Biskopen 2	Landrace	Sugar pea	SE	52.3	61.8	57	54.3	50.5	61.3	68.3	81.5		618.3	578.7	655.9	547.7	538.2	607.4	474.3	517.3
17869	Kärrboda	Landrace	Field pea	SE	49	54	47.8	39.3	43	51	50	63		583.2	478.7	504.9	417.7	424.9	503.5	379.3	389
17873	Puggor från Ballingslöv-Glimåkra	Landrace	Field pea	SE	57.5	62.5	57.8	57.3	53.8	63.8	74	81		688.5	585.2	668.5	580.2	598.5	631.6	548.6	512.2
17882	Gästrikland	Landrace	Field pea	SE	53	60.8	59.8	58.5	55	64.5	73.8	88.5		626.7	569.8	701.6	596.8	619.3	639.8	547.7	554.2
18057	Martha	Landrace	Shelling pea	SE	52.3	60.8	54.3	56	51.3	61	69.3	80.3		618.3	569.8	609.3	565.8	551.7	603.9	521.1	499.4
18059	Avestaärt	Landrace	Shelling pea	SE	50	61	54.8	49.5	51	58.8	70	85.3		593.1	572.1	617	503.1	547.4	584	523.7	490.2
18680	Sumo	Cultivar (1995)	Sugar pea	DK	52.3	60.8	53.5	53	51	59.8	62	70		618.3	569.8	596	535.8	548	593.7	475.4	438
20011	Hedenäset	Landrace	Sugar pea	SE	44.5	54	43.3	38.8	45.3	51	57.3	66.3		531.9	478.7	446.9	413.1	458.3	503.5	439.3	410.3
20012	Delikatess	Cultivar (1905)	Sugar pea	SE	58.8	61.5	59.5	57	51	64.3	76.5	76.8		705.7	576.3	696.9	577.1	548	639.7	565.9	482.8
20043	Lom	Landrace	Field pea	NO	48.8	55	45.3	41.8	44.5	49.3	55.8	67.3		579.8	492.5	474.8	439.6	455	486.7	428.3	417.9
20121	Marie	Landrace	Shelling pea	NO	54.8	60.8	59	56	51.8	59.8	71	84.8		650.8	569.8	689.4	566.8	562.3	593.7	549.1	528.2
20201	Grötom	Landrace	Shelling pea	SE	51.5	61	58	58.3	52	65	70.5	84.3		609.9	572.1	672.6	594	546.8	644.6	527.1	532.5
20205	Gaperhult	Landrace	Shelling pea	SE	53.5	61.5	57.5	56	51.8	62.3	70.3	94.5		633.6	576.3	663.7	565.8	561.3	617.3	525.4	581.4
21659	Ringeriksert	Landrace	Field pea	NO	61.8	62.3	54.3	60.5	52.5	64.8	73.8	76.5		746.6	583.2	610.2	624.8	575.6	641.7	547.4	480.7
21951	Signal	Cultivar (1995)	Sugar pea	DK	53.3	59	52.8	49.8	50	57.3	61.3	70.8		632	549	581.9	505.1	529.6	568.5	470	442.9
22830	Raber	Landrace	Field pea	SE	65.3	68	63.3	62	56.5	66.8	80.5	81.5		794	637	762.4	646.8	643.2	662.7	588.8	511.9
22832	Gendalens ärter	Landrace	Shelling pea	SE	55.3	60.8	59	56.5	51	60.8	74.8	82.3		657.6	569.8	689.4	571.5	548	602.7	553.8	518.6
23819	Tidlig lav	Cultivar	Sugar pea	NO	50	56	51.8	48.5	46.3	56.3	59.3	72.8		593.1	506.2	569.3	493.7	472.8	557	456.3	455
24333	Bjurholms blåärt	Landrace	Shelling pea	SE	52.3	60.5	55.8	55.8	50	65.3	73.8	82.3		618.3	568	636.4	566.7	529.6	647	547.7	518.6
24334	Bjurholms gråärt	Landrace	Field pea	SE	65.3	68	56	60.8	51.3	67.3	77.5	83.3		794	637	640.1	629	551.7	668.7	570.2	518.5
24335	Bjurholms småärt	Landrace	Field pea	SE	54.5	60.8	53.8	56	50	61.8	71	73.5		649.2	569.8	600.7	565.8	529.8	611.6	531.5	461.6
24765	Karls høje ært	Landrace	Shelling pea	DK	50	58	57.3	52.5	49	58.7	70.8	73.5		593.1	534.8	659.5	530.8	515.4	581.5	528.5	461.6
100930	Klosterärt	Cultivar (1945)	Field pea	SE	58.3	61	53	55.3	50.5	64	68.5	72.8		698.8	572.1	587.5	558.2	538.8	636	513.6	456.8
101109	Strål	Cultivar (1955)	Field pea	SE	58.3	61	53.8	55.3	50.8	60.5	67.3	72		698.8	572.1	600	557.7	543.1	600.4	507.6	451.9
102222	WBH2222	Landrace	Field pea	SE	61.8	66.8	59.3	60.3	53.5	67.8	75.8	82.3		746.6	625.1	691.5	621.4	593.9	673.3	559.4	520.3
103076	Jämtländsk gråärt	Landrace	Field pea	SE	53.3	56	51.3	56.3	47	58.8	65.3	69.3		633.9	506.2	555.5	569.2	482.8	583	494.5	431.8
103488	WBH3488	Landrace	Field pea	SE	50.8	60.8	51.8	55	47.8	60.8	65.5	70.8		601.5	569.8	564.1	556.1	494.5	602.7	494.4	442.9
103491	Hja 10953	Breeding material	Field pea	FI	54	59.3	58	53.8	50	63.3	67.3	71.5		640.4	552.5	669.4	542.7	529.8	629.4	507.2	447.7
103496	Hja 51229	Breeding material	Field pea	FI	52	60.5	50.8	55.5	47	57.3	67.5	71.3		616.7	568	546.5	561.3	482.8	567.8	507.9	446.1
103523	WBH3523	Landrace	Field pea	SE	58.3	62	53.5	60	50.8	69.3	72.8	76		698.8	580.7	596	617.7	543.1	689.1	540.5	478
103549	Elin	Landrace	Sugar pea	SE	54.8	61.5	57.5	59.3	55.3	71	81.5	81.8		650.8	576.3	663.1	607	623.6	707.7	593.5	514.6
103826	Simo	Cultivar (1973)	Field pea	SE	56.3	61.8	53.5	58	50.8	60.3	68.3	75.5		671.3	578.7	593.7	589.8	543.1	596.2	513.7	473.8
103853	Inkilän herne	Landrace	Field pea	FI	50	59.8	51.8	52	48.5	46.5	70	86.3		593.1	555.5	564.1	526.1	506.2	462.4	523.6	527.2
Reference	Ingrid	Cultivar (2010)	Field pea	SE		57		52.5		56		68.8			519.8		531		554.7		429
Reference	Karita	Cultivar (1995)	Field pea	SE		56		49.8		56.5		71.8			506.2		505.5		560.3		449.2

## Sheet: Maturation green
Green maturation (25% of the plants have swollen pods where the seeds fill the pod, corresponds to BBCH stage 79). Average of four blocks for each accession.
					Days									Daydegrees. Base temperature 5°C
Accession no	Accession name	Improvement level (release year)	Seed type	Origin country	DK 2018	DK 2019	FIN 2018	FIN 2019	SE 2108	SE 2019	NO 2018	NO 2019		DK 2018	DK 2019	FIN 2018	FIN 2019	SE 2108	SE 2019	NO 2018	NO 2019
7128	Norrøna	Cultivar (1958)	Sugar pea	NO	69	77	67	66.3	57	79.5		103		843.3	741.8	833.7	714.8	650.8	771.4		630.9
10778	Aslaug	Cultivar (1989)	Sugar pea	NO	74.3	77	66.3	68.5	59	81.3		103		924.5	741.8	818.9	749.5	680.9	784.6		630.9
11149	Jærert	Landrace	Shelling pea / Field pea	NO	74.3	75.3	48.8	69.3	58.3			114		924.5	721.4	598.7	755.9	667.7			639.9
11750	Sockerärt från Arvidsjaur	Landrace	Sugar pea	SE	63.8	70	58.3	61.5	51.5	78	102	91		775.1	660	762.7	638.8	556.6	762.4	693	580.8
13469	Stäme	Landrace	Field pea	SE	70.8	72.5	64.3	62.3	58	82.3	105	110		870.4	688.7	781.5	649.3	665.8	791.3	702.4	635.6
13784	Marma	Cultivar (1958)	Field pea	SE	74.3	77	66.3	69.5	57.8		105	92		924.5	741.8	819.5	758.2	661.4		702.4	586.4
14642	Lit	Landrace	Field pea	SE	69	77	62.8	69.5	58.5	87		103		843.3	741.8	753.8	758.5	673.5	805.9		622
17650	Sunna	Cultivar (1995)	Field pea	FI	69	70	57.5	60.3	56.5	76		91		843.3	660	663.7	621.4	643.2	745.6		580.8
17832	Farmor	Landrace	Shelling pea	SE	74.3	71.3	61	64	58.3	81	102	96		924.5	674.4	724.4	681.2	669.1	780.4	693	602.3
17833	Ögonsockerärt från Boaryd	Landrace	Sugar pea	SE	76	78.5	66	72.8	60.5	87		114		951.6	762.6	814.2	783.6	704	805.9		639.9
17837	Svartbjörsbyn	Landrace	Sugar pea	SE	62	70	56.8	60.3	51.8	76.8	103.5	90.5		752.3	660	652	621.7	561.6	751	697.7	578
17839	Vallagården	Landrace	Shelling pea	SE	70.8	77	66.8	66.8	59	83	105	92		870.4	741.8	828.5	722.8	680.9	797.2	702.4	586.4
17842	Edsås	Landrace	Shelling pea	SE	69	71.8	60.3	61.5	54	81.7	103	92		852	680.4	708.8	640	601.4	786	696.1	586.4
17855	Tant Erika	Landrace	Sugar pea	SE	65.5	70	59.8	61.5	52	77.8	103	97.5		802.1	660	700.5	638.7	566.5	759.4	696.1	608.7
17859	Solleröärt	Landrace	Field pea	SE	72.5	77	70.5	69.3	58.5	88				897.4	741.8	885.1	754.5	673.4	808.4
17863	Saxbo	Landrace	Shelling pea	SE	72.5	77	64.5	67.3	59	83	105	97.5		897.4	741.8	786.6	726.6	680.9	797.2	702.4	607
17865	Enviken	Landrace	Shelling pea	SE	62	70	61.8	61.3	53.5	77.3	105	92		752.3	660	733.5	635.8	594.1	753.7	702.4	586.4
17866	Biskopen 2	Landrace	Sugar pea	SE	76	77	68.3	68.3	59	87				951.6	741.8	857.3	746	680.9	805.9
17869	Kärrboda	Landrace	Field pea	SE	77.8	73.5	63.8	65.8	57.5	84.3	105	99.3		979.8	700.9	772.8	707.9	658.3	800	702.4	604.2
17873	Puggor från Ballingslöv-Glimåkra	Landrace	Field pea	SE	72.5	77	66.3	68.5	60					897.4	741.8	818.9	749.5	696.3
17882	Gästrikland	Landrace	Field pea	SE	76	77	69.8	69.8	60	83		117		951.6	741.8	881.8	760.5	696.3	797.2		640.3
18057	Martha	Landrace	Shelling pea	SE	70.8	71.8	66.3	69.3	59.5	83		117		870.4	680.4	819.1	756.2	688.6	797.2		640.3
18059	Avestaärt	Landrace	Shelling pea	SE	70.8	73.5	63.3	66.5	58.5	85	105	103		870.4	700.9	762.4	718	673.4	795.9	702.4	613.2
18680	Sumo	Cultivar (1995)	Sugar pea	DK	70.8	77	61	65.8	59	81.7	105	96		870.4	741.8	720	707.7	680.9	786	702.4	602.3
20011	Hedenäset	Landrace	Sugar pea	SE	65.5	70	60	58.8	52.8	76	103	96		797.8	660	704.8	600.1	580.3	746.8	696.1	600.3
20012	Delikatess	Cultivar (1905)	Sugar pea	SE	76	77	68.3	68.5	59	87		110		951.6	741.8	858.8	749.5	680.9	805.9		635.6
20043	Lom	Landrace	Field pea	NO	63.8	70	59	57.7	53	81.7	100	89.3		775.1	660	690.2	588.9	580.3	786	689	562.5
20121	Marie	Landrace	Shelling pea	NO	72.5	77	68.8	68	58.5	83				897.4	741.8	867	744	673.4	797.2
20201	Grötom	Landrace	Shelling pea	SE	74.3	74.8	69.3	68.5	59.5	85				924.5	715.3	872	749.5	688.6	801.6
20205	Gaperhult	Landrace	Shelling pea	SE	72.5	75.3	66.8	66.8	59	83				897.4	721.4	828.8	725.4	680.9	797.2
21659	Ringeriksert	Landrace	Field pea	NO	76	77	58.5	73	63.5			117		951.6	741.8	695.9	784.6	756.3			640.3
21951	Signal	Cultivar (1995)	Sugar pea	DK	69	77	60.8	63.8	57.5	83.5	103	97.8		843.3	741.8	716.1	673.7	658.3	798.7	696.1	609.5
22830	Raber	Landrace	Field pea	SE	81.3	85.8	69.3	75.3	63.3					1036.3	870.9	869.8	803.1	750.2
22832	Gendalens ärter	Landrace	Shelling pea	SE	72.5	77	67.8	67.5	58	83				898.6	741.8	847.5	732.9	665.8	797.2
23819	Tidlig lav	Cultivar	Sugar pea	NO	67.3	71.3	62	62	54.3	82.5	103.5	103		820.5	674.4	739.3	646.8	605.7	787.5	697.7	630.9
24333	Bjurholms blåärt	Landrace	Shelling pea	SE	72.5	73	65.3	66.8	58.5	81				901.8	694.8	799.7	725.4	673.4	780.4
24334	Bjurholms gråärt	Landrace	Field pea	SE	76	78.5	68.8	69.8	61.3					951.6	762.6	867.2	760.5	716.8
24335	Bjurholms småärt	Landrace	Field pea	SE	74.3	77	66.3	69.8	60	79				924.5	741.8	818.9	760.2	697.1	763.5
24765	Karls høje ært	Landrace	Shelling pea	DK	67.3	71.8	68.3	66	55.8	78				820.5	680.4	852	712.2	631.2	762.4
100930	Klosterärt	Cultivar (1945)	Field pea	SE	76	76	63.5	68.5	59		105	103		951.6	729.7	766.3	749.5	680.9		702.4	630.9
101109	Strål	Cultivar (1955)	Field pea	SE	76	76.5	63.8	68.8	59			97.5		951.6	735.7	771.1	747.6	680.9			608.7
102222	WBH2222	Landrace	Field pea	SE	77.8	84.5	69.8	73	62.8					979.8	849.9	886.7	786.9	742.5
103076	Jämtländsk gråärt	Landrace	Field pea	SE	72.5	74.8	64.5	69.5	59	87		97.5		897.4	715.3	785.7	756.8	681.1	805.9		608.7
103488	WBH3488	Landrace	Field pea	SE	69	70	61	65.5	56.5	81	105	92		843.3	660	720	703.8	643.2	780.4	702.4	586.4
103491	Hja 10953	Breeding material	Field pea	FI	76	76.5	67.3	65.8	58			99.5		951.6	735.7	839.5	707.9	665.8			606.7
103496	Hja 51229	Breeding material	Field pea	FI	69	71.8	61	66.8	57.5	79.3	105	96.8		843.3	680.4	720.6	725.4	658.3	769.2	702.4	604.5
103523	WBH3523	Landrace	Field pea	SE	74.3	77	63	69.3	59.5			108.5		924.5	741.8	763.2	755.9	688.6			635.4
103549	Elin	Landrace	Sugar pea	SE		85	69.5	69.8	60	83					858.4	885	760.5	696.3	797.2
103826	Simo	Cultivar (1973)	Field pea	SE	76	77	66	71.8	59.5	85		107.7		951.6	741.8	782.4	775.8	688.6	801.6		634
103853	Inkilän herne	Landrace	Field pea	FI	70.8	77	61.8	65.7	58.5	87	105			874.7	741.8	733.2	706.1	673.4	805.9	702.4
Reference	Ingrid	Cultivar (2010)	Field pea	SE		77		66		79.5		109.3			741.8		712.2		772		635.5
Reference	Karita	Cultivar (1995)	Field pea	SE		70		65.8		81.3		96			660		707.3		775.6		600.3

[truncated: 6 more sheets: Maturation first, Maturation full, No of pods per plant, Biomass dry g per plant, Shape seed, TGW gram]
